# Supplementary material for: Pattern of family dynamics and treatment-seeking behaviour of caregivers of under-five children with uncomplicated malaria in a tertiary hospital in Ilesa, southwestern Nigeria
Source: PLoS One. 2026 Jul 24;21(7):e0354019. doi: 10.1371/journal.pone.0354019 (PMC13399444; doi:10.1371/journal.pone.0354019)
Supplement: S2 File — (XLSX) [file pone.0354019.s002.xlsx]

## Sheet: Sheet
Relationship_with_Child	Marital_Status	Religion	Tribe	Occupation	Distance_to_the_nearest_health_facility	Level_of_education_1	Gender_of_Child	Position_of_ill_child_in_the_family	Sibling_of_ill_Child	Malaria_transmitted_by_Mosquito	Malaria_transmittd_by_evil_spirit	Malaria_caused_by_excessive_exposure_to_sunlight	Malaria_result_from_physical_contact	Malaria_is_serious_in_Children_than_adult	Malaria_can_be_prevented	Fever_is_a_symptom_of_malaria	Vomiting_is_a_Symptom_of_malaria	Anaemia_is_a_symptom_of_severe_complicated_malaria	Convulsion_is_a_symptom_of_severe_complicated_malaria	Malaria_needs_to_be_treated_immediately	Traditional_herbs_medicine_are_a_good_way_to_treat_malaria	SUMmary of KNOWledge of MALaria	Malaria_is_prevalent_in_your_area	Feer_could_be_due_to_malaria	Refusal_of_meal_could_due_to_malaria	Vomiting_and_diarrhoea_could_be_due_to_malaria	Malaria_can_cause_anaemia	Children_chance_to_be_infected_by_malaria	SUMPERSUSTOMAL	Malaria_is_a_serious_disease_in_children	Worried_that_my_child_suffering_from_malaria	Complications_of_malaria_danerous_can_esult_as_death	Risk_death_higher_in_children_compared_to_adult	Malaria_treatment_cost_more_money_if_complicated	SUMPERSEVOFMAL	Child_get_well_soon_health_facility	Seeking_treatment_avoids_additional_cost_treat_complications	Seeking_treatment_reducess_chance_of_death	Value_money_spent_for_child_treatment_seeking	SUMPERBENEFITFORMALTRESEEKING	Drugs_not_effective_treat_malaria	Malaria_subsides_itself_without_treatment	Health_facility_far_from_where_we_live	Have_no_money_to_take_child_to_health_facility	Traditional_healers_treat_child_with_malaria	Disease_is_not_serious_enough	Home_treatment_sufficient	Long_waiting_time_at_health_facility	SUMPERBARRTOTREAT
2	2	1	1	Civil Servant	3	3	2	2	2	1	2	2	2	1	1	1	1	1	1	1	1	1	1	1	1	1	1	1	1	1	1	1	1	1	1	1	1	1	1	1	4	4	4	4	4	4	4	4	2
1	2	2	1	Self employed	2.5	2	2	1	0	1	2	2	2	1	1	1	1	1	1	1	2	1	1	1	1	1	1	1	1	1	1	1	1	1	1	1	1	1	1	1	4	4	4	4	4	4	4	4	2
1	2	2	1	Self employed	3	3	2	1	0	1	3	1	2	3	2	1	1	2	1	1	1	1	1	1	1	1	1	1	1	1	1	1	1	1	1	1	1	1	1	1	4	4	4	4	4	4	4	4	2
1	2	2	1	Civil Servant	2	3	1	1	0	1	2	1	2	1	1	1	1	1	1	1	2	1	3	2	3	3	3	3	2	1	1	2	3	2	2	1	1	1	1	1	4	4	1	1	4	4	4	4	2
1	2	2	1	Civil Servant	1.5	3	2	1	0	1	2	1	2	1	1	1	1	1	1	1	2	1	1	1	1	1	1	1	1	1	1	1	1	1	1	1	1	1	1	1	4	4	4	4	4	4	4	4	2
1	2	2	1	Self employed	2.5	2	2	1	1	1	2	1	2	1	2	1	1	1	1	1	1	2	1	1	1	1	1	1	1	1	1	1	1	1	1	1	1	1	1	1	4	4	4	4	4	4	4	4	2
1	2	2	1	Civil Servant	1.5	3	2	4	6	1	2	1	2	1	1	1	1	1	1	1	2	1	1	1	1	1	1	1	1	1	1	1	1	1	1	4	4	4	4	1	4	4	4	4	4	4	4	4	2
1	2	2	1	Self employed	3	2	1	4	5	1	3	1	1	1	1	1	2	1	1	1	1	2	1	1	1	1	1	1	1	1	1	1	1	1	1	1	1	1	1	1	4	4	4	4	4	4	4	4	2
1	2	2	1	Self employed	4	3	1	1	2	1	1	1	1	1	1	1	2	1	1	1	2	2	1	1	1	1	1	1	1	2	3	2	3	2	2	1	1	1	1	1	4	4	4	4	4	4	4	4	1
1	2	2	1	Civil Servant	2.5	3	1	3	2	1	2	1	2	1	1	1	1	1	3	1	2	1	1	1	1	1	1	1	1	2	3	2	3	2	2	1	1	1	1	1	4	4	4	4	4	4	4	4	2
1	2	2	3	Self employed	2	3	1	1	0	1	2	2	2	1	1	1	1	1	1	1	2	1	1	1	1	1	1	1	1	1	1	1	1	1	1	1	1	1	1	1	4	4	4	4	4	4	4	4	2
5	2	2	1	Civil Servant	1	3	1	4	3	2	1	2	2	1	1	1	1	1	1	1	2	1	1	1	1	1	1	1	1	1	1	1	1	1	1	1	1	1	1	1	4	4	4	4	4	4	4	4	2
1	2	1	2	Self employed	2.5	0	1	4	3	1	2	1	1	2	1	1	2	1	1	1	1	2	1	1	1	1	1	1	1	1	1	1	1	1	1	1	1	1	1	1	4	4	1	1	2	2	3	3	1
1	2	2	1	Civil Servant	0.8	3	2	2	1	1	2	2	2	1	1	1	1	3	1	1	2	1	1	1	1	1	1	1	1	1	1	1	1	1	1	1	1	1	1	1	4	4	4	4	4	4	4	4	2
1	2	1	2	Unemployed	1.8	2	1	1	1	1	2	1	2	1	1	1	1	1	1	1	2	1	1	1	1	1	1	1	1	1	1	1	1	1	1	1	1	1	1	1	4	4	4	4	4	4	4	4	2
1	2	2	1	Civil Servant	1.2	3	2	1	0	1	2	2	2	1	1	1	1	1	1	1	2	1	1	1	1	1	1	2	1	2	3	3	3	3	2	1	1	1	1	1	4	4	1	4	4	4	4	4	2
1	2	2	1	Self employed	1.5	2	2	3	2	1	2	1	2	1	1	1	1	1	1	1	2	1	1	1	1	1	1	1	1	1	1	1	1	1	1	1	1	1	1	1	4	4	4	4	4	4	4	4	2
1	2	1	1	Unemployed	2.8	3	2	1	0	1	2	1	2	1	1	1	1	1	1	1	2	1	1	1	1	1	1	1	1	1	1	1	1	1	1	1	1	1	1	2	4	4	4	4	4	4	4	4	2
1	2	2	1	Self employed	1.88	3	2	2	1	1	2	2	2	1	1	1	1	1	1	1	2	1	1	1	1	1	1	1	1	2	3	3	3	2	2	1	1	1	1	1	4	4	4	4	4	4	4	4	2
1	3	2	1	Civil Servant	0.5	3	1	3	2	1	2	1	2	1	1	1	1	1	1	1	2	1	1	1	1	1	1	1	1	2	3	2	3	3	2	1	1	1	1	1	4	4	4	4	4	4	4	4	2
1	2	2	1	Civil Servant	2.5	3	1	2	1	1	2	3	2	1	1	1	2	1	1	1	2	1	1	1	1	1	1	1	1	2	3	3	3	2	2	1	1	1	1	1	4	4	4	4	4	4	4	4	2
1	2	2	3	Self employed	5	3	1	1	0	1	2	2	2	2	1	1	1	1	1	1	2	1	1	1	1	1	1	1	1	2	3	3	2	3	2	1	1	1	1	1	4	4	4	4	4	4	4	4	2
1	2	2	1	Self employed	1.5	3	1	3	2	1	2	1	2	1	1	1	1	1	1	1	2	1	3	3	3	3	3	3	2	3	3	3	33	3	2	3	3	3	3	2	4	4	4	4	4	4	4	4	2
1	2	2	1	Self employed	1	2	1	3	2	1	1	1	1	1	1	1	1	2	1	1	1	1	1	1	1	1	1	1	1	1	1	1	1	1	2	1	1	1	1	1	4	4	4	4	4	4	4	4	2
1	2	2	1	Civil Servant	3	3	1	1	1	1	1	1	2	3	1	1	1	1	1	1	2	1	1	1	1	1	1	1	2	1	2	1	2	1	1	1	1	1	1	1	3	4	4	4	3	4	4	4	2
1	2	2	3	Self employed	1	3	1	2	1	1	3	1	2	1	1	1	1	1	1	2	1	1	1	1	1	1	1	1	1	1	1	1	1	1	1	1	1	1	1	1	4	4	4	4	4	4	4	4	2
1	2	1	1	Self employed	3.5	2	1	5	4	1	1	1	1	1	1	1	1	1	1	1	1	2	2	3	3	2	3	3	2	2	3	3	2	3	2	2	3	3	3	2	4	4	4	4	4	4	4	4	2
1	2	2	1	Self employed	3	3	2	4	3	1	2	1	2	3	3	1	2	1	1	1	1	1	1	1	1	1	1	1	1	1	11	1	1	1	1	1	1	1	1	1	4	4	4	4	4	4	4	4	2
1	2	2	1	Self employed	1	3	2	4	3	1	2	1	2	1	1	1	1	1	1	1	2	1	1	1	1	1	1	1	1	1	1	1	1	1	1	1	2	1	2	1	1	2	2	1	1	2	1	1	1
1	2	2	1	Self employed	6	3	2	1	0	1	2	1	2	1	1	1	1	1	1	1	2	1	1	1	1	1	1	1	1	1	1	1	1	1	1	1	1	1	2	1	4	4	1	4	4	2	2	1	2
1	2	2	1	Self employed	5	3	1	2	2	1	2	2	2	2	1	1	1	1	1	1	2	2	1	1	1	1	1	1	1	1	1	4	4	4	2	1	1	1	1	1	2	3	2	1	1	1	2	2	1
1	2	2	1	Self employed	21	3	2	4	3	1	2	1	2	1	1	1	1	1	1	1	2	1	1	1	1	1	1	1	1	1	1	1	1	1	1	1	2	1	2	1	1	2	2	1	2	2	1	2	1
1	2	1	1	Self employed	0.5	2	2	2	1	1	3	3	2	3	1	1	1	1	1	3	3	2	1	1	1	1	1	1	1	3	2	3	2	2	2	1	1	1	1	1	4	4	4	4	4	4	4	4	2
1	2	2	1	Civil Servant	8	3	2	1	0	1	2	1	2	1	1	1	1	1	1	1	2	1	1	1	2	3	1	1	1	1	3	1	1	1	1	1	1	1	1	1	3	4	1	4	3	2	3	4	2
1	2	1	1	Self employed	3	3	2	1	1	1	2	1	2	1	1	1	1	1	1	1	1	1	1	1	2	2	1	2	1	1	1	1	2	1	1	1	1	1	1	1	3	3	3	3	3	3	3	3	2
1	2	2	1	Self employed	1	2	1	1	0	1	1	1	2	1	1	1	1	1	1	1	2	2	2	2	1	1	1	1	1	2	2	1	1	1	1	1	1	1	1	1	4	4	4	4	4	4	4	4	2
1	2	1	1	Self employed	1	3	2	3	2	1	2	1	1	1	1	1	1	1	1	1	1	2	3	1	1	3	1	3	2	3	3	2	2	2	2	1	1	1	1	1	3	3	3	3	3	3	3	3	1
1	2	1	1	Self employed	1	3	1	1	0	1	2	2	2	1	1	1	1	3	1	1	2	1	2	1	1	1	1	1	1	2	1	1	1	1	1	1	1	1	1	1	1	4	4	4	4	4	4	1	2
1	2	2	1	Civil Servant	6	3	1	1	0	1	2	1	2	1	1	1	1	1	1	1	2	1	2	1	1	1	1	1	1	1	1	1	1	1	1	4	4	4	4	1	4	4	4	4	4	4	4	4	2
1	2	2	1	Self employed	1	3	2	1	0	1	2	1	1	1	1	1	1	1	1	1	1	2	1	1	1	1	1	1	1	1	1	1	1	1	1	1	1	1	1	1	4	4	4	4	4	4	4	4	2
1	2	1	1	Self employed	3	3	1	2	1	1	2	1	2	1	1	1	1	1	1	1	2	1	1	1	1	1	1	1	1	1	1	1	1	1	1	1	1	1	1	1	4	4	4	4	4	4	4	2	2
2	2	1	1	Self employed	3	3	1	1	1	1	2	1	2	1	1	1	1	1	1	1	2	1	4	1	1	1	1	1	1	1	1	1	1	1	1	1	1	1	1	1	4	4	4	4	4	4	4	4	2
1	2	1	1	Self employed	2	3	2	1	1	1	2	3	2	1	1	1	1	1	1	1	2	1	1	1	1	1	1	1	1	1	1	1	1	1	1	1	1	1	1	1	4	4	4	4	4	4	4	4	2
1	2	2	1	Unemployed	4	3	1	1	0	1	2	2	1	1	1	1	1	1	1	1	2	1	1	1	1	1	1	1	1	1	1	1	1	1	1	1	1	1	1	1	4	4	4	4	4	4	4	4	2
1	2	2	1	Civil Servant	1	3	1	1	0	1	2	2	2	1	1	1	1	1	1	1	2	1	1	1	1	1	1	1	1	1	1	1	1	1	1	1	1	1	1	1	4	4	4	4	4	4	4	4	2
1	2	2	1	Self employed	3	3	2	1	0	1	2	2	2	1	1	1	1	2	2	1	2	1	1	1	1	1	1	1	1	1	1	1	1	1	1	1	1	1	1	1	4	4	4	4	4	4	4	4	2
1	2	2	1	Self employed	1	3	1	3	2	1	1	1	1	1	1	1	1	1	2	2	1	2	1	1	1	1	1	1	1	1	1	1	1	1	1	1	1	1	1	1	4	4	4	4	4	4	4	4	2
1	2	2	1	Self employed	3	2	1	2	1	1	2	1	2	1	1	1	1	3	3	1	2	2	1	1	1	1	1	1	1	1	1	1	1	1	1	1	1	1	1	1	4	4	4	4	4	4	4	4	2
1	2	2	3	Self employed	1	2	2	3	2	1	2	1	2	1	1	1	1	1	1	1	2	1	1	1	1	1	1	1	1	1	1	1	1	1	1	1	1	1	1	1	2	3	2	3	3	1	1	1	1
1	2	2	3	Self employed	2	2	2	2	1	1	2	1	3	3	1	1	3	3	1	1	1	2	3	2	3	3	3	3	2	1	2	3	3	2	2	3	2	3	2	1	4	3	4	3	3	3	3	3	2
1	2	2	3	Self employed	2	2	2	2	1	1	2	1	2	1	2	1	2	2	1	2	3	2	1	1	1	1	1	1	1	3	3	3	3	3	2	1	1	1	1	1	1	4	4	4	4	4	4	4	2
2	2	1	1	Self employed	4	2	1	1	0	1	2	2	2	3	1	1	1	1	1	1	1	1	1	1	1	1	1	1	1	1	1	1	1	1	1	1	1	1	1	1	4	4	4	4	4	4	4	4	2
1	2	2	1	Self employed	10	2	2	3	2	1	3	1	2	3	1	1	1	2	1	1	1	2	1	1	1	1	1	1	1	2	3	3	3	2	2	1	1	1	1	1	2	1	3	3	1	1	3	1	1
1	2	2	1	Civil Servant	1	3	1	1	0	1	2	1	1	3	1	1	1	2	1	1	2	2	4	3	4	3	3	4	2	2	4	4	3	4	2	3	3	4	1	2	4	4	4	4	4	4	4	4	2
1	2	2	1	Self employed	5	2	2	3	2	1	2	1	1	1	1	1	1	3	1	1	1	2	1	1	1	1	1	1	1	1	1	1	1	1	1	1	3	1	1	1	4	4	4	4	4	4	4	4	2
1	2	2	1	Self employed	4	2	2	1	0	1	2	1	2	1	1	1	1	1	1	1	2	1	1	1	1	1	1	1	1	1	1	1	1	1	1	1	1	1	1	1	2	1	2	2	2	2	3	2	1
1	2	2	1	Civil Servant	2	3	2	2	1	1	2	2	2	1	1	1	2	2	1	1	2	2	1	1	1	1	1	1	1	3	2	3	3	3	2	1	1	1	1	1	4	4	4	4	4	4	4	4	2
1	3	2	1	Self employed	3	2	2	1	0	1	2	1	2	1	1	1	1	1	1	1	2	1	1	1	1	1	1	1	1	1	1	1	1	1	1	1	1	1	1	1	4	4	4	4	4	4	4	4	2
1	2	2	1	Civil Servant	3	3	1	4	3	1	2	3	2	1	1	1	1	1	1	1	2	1	1	1	1	1	1	1	1	1	1	1	1	1	1	1	1	1	1	1	4	4	4	4	4	4	4	4	2
1	2	2	1	Civil Servant	1	3	2	3	2	1	2	2	2	1	1	1	1	1	1	1	2	1	1	1	1	1	1	1	1	1	1	1	1	1	1	1	1	1	1	1	4	4	4	4	4	4	4	4	2
3	2	2	1	Civil Servant	2	3	2	1	3	1	2	1	1	1	1	1	1	1	1	1	2	1	1	1	1	1	1	1	1	1	1	1	1	1	1	1	1	1	1	1	4	4	4	4	4	4	4	4	2
1	2	2	1	Self employed	1	3	1	1	0	1	3	1	2	1	1	1	1	1	1	1	2	1	1	1	1	1	1	1	1	4	3	3	3	4	1	1	1	1	1	1	4	4	4	3	4	4	4	3	2
1	2	2	1	Self employed	1	2	2	2	1	1	3	1	3	1	1	1	1	3	3	1	1	2	1	1	1	1	1	1	1	2	1	1	2	1	2	1	1	1	1	1	4	4	4	4	4	4	4	4	2
1	2	2	1	Self employed	10	2	1	3	2	1	3	1	1	1	1	1	1	1	2	2	3	2	1	1	1	1	1	1	1	3	2	3	2	3	1	1	1	1	1	1	1	2	1	3	1	1	1	1	1
1	2	2	1	Civil Servant	2.5	3	2	2	2	1	2	3	2	2	2	3	3	1	1	1	2	2	2	3	4	3	4	4	2	2	3	3	4	2	2	1	3	4	3	2	4	4	4	4	4	4	4	4	2
1	2	2	1	Civil Servant	2.5	3	1	2	2	1	2	3	2	2	2	3	3	1	1	1	2	2	1	3	3	2	3	3	2	3	3	2	3	2	2	2	3	3	1	2	4	4	4	4	4	4	4	4	2
1	2	2	1	Self employed	4	3	2	1	1	1	2	1	2	1	1	1	1	2	1	1	1	2	1	1	1	1	1	1	1	1	3	3	3	2	2	1	1	1	1	1	2	3	3	2	2	2	2	3	1
2	2	2	1	Self employed	6	2	2	2	1	1	2	1	1	1	1	1	1	1	2	1	3	2	1	1	1	1	1	1	1	1	1	1	1	1	1	1	1	1	1	1	3	1	3	1	3	4	4	1	1
1	2	2	1	Self employed	0.2	1	1	6	5	1	2	1	2	3	1	1	1	1	1	1	3	1	1	1	1	1	1	1	1	1	1	1	1	1	1	1	1	1	1	1	4	4	4	4	4	4	4	4	2
1	2	1	1	Self employed	8	2	2	3	2	1	2	1	2	1	2	2	2	2	1	1	2	2	1	1	1	1	1	1	1	3	2	3	3	3	2	1	1	1	1	1	2	2	3	1	3	3	3	3	1
3	3	2	1	Unemployed	1	0	1	1	1	1	3	1	3	2	2	1	1	1	1	1	1	2	1	1	1	1	1	1	1	1	1	1	1	1	1	1	1	1	1	1	4	4	4	4	4	4	4	4	2
1	2	2	1	Self employed	2	3	1	1	0	1	3	1	1	1	1	1	1	1	1	1	1	2	1	1	1	1	1	1	1	1	1	1	1	1	1	1	1	1	1	1	4	4	4	4	4	4	4	4	2
1	1	2	1	Civil Servant	3	3	2	1	0	1	2	2	2	1	1	1	2	2	1	1	2	2	3	1	1	2	1	1	1	1	1	1	1	1	1	1	1	1	1	1	4	4	4	4	4	4	4	4	2
3	2	2	1	Self employed	3	2	1	1	1	1	3	1	3	1	1	1	1	1	1	1	1	1	1	1	1	1	1	1	1	3	2	3	2	3	2	1	1	1	1	1	4	4	4	4	4	4	4	4	2
5	2	2	1	Self employed	2	3	2	3	1	3	1	1	1	1	1	1	1	1	1	1	1	2	1	1	1	1	1	1	1	1	1	1	1	1	1	1	1	1	1	1	1	2	3	3	3	2	3	2	1
1	2	2	1	Self employed	3	3	2	4	3	1	3	1	3	1	1	1	1	1	1	1	2	1	1	1	1	1	1	1	1	3	2	2	2	2	2	1	1	1	1	1	4	4	4	4	4	4	4	4	2
1	2	2	1	Self employed	1	3	1	1	0	1	2	1	2	2	1	1	1	2	2	1	2	2	1	1	1	1	1	1	1	1	1	1	1	1	1	1	1	1	1	1	4	4	4	4	4	4	4	4	2
1	2	2	1	Self employed	4	2	1	2	1	1	3	1	2	2	1	1	1	1	1	1	2	1	3	3	2	3	3	2	2	3	2	4	2	3	2	1	1	1	1	1	4	4	4	4	4	4	4	4	2
1	2	2	1	Self employed	4	3	1	2	1	1	2	1	2	3	1	1	1	1	1	1	2	1	2	2	2	2	2	2	1	1	1	1	1	1	1	1	1	1	1	1	4	4	4	4	4	4	4	4	2
1	2	2	1	Civil Servant	1	3	1	4	3	1	2	1	2	1	1	1	1	1	1	1	2	1	1	1	1	1	1	1	1	1	1	1	1	1	1	1	1	1	1	1	4	4	4	4	4	4	4	4	2
1	2	2	1	Self employed	1.5	3	2	3	2	1	2	1	2	3	1	1	1	1	1	1	1	2	1	1	1	1	1	1	1	2	3	1	3	3	2	1	1	1	1	1	4	4	4	4	4	4	4	4	2
1	2	2	1	Self employed	1	3	1	3	2	1	1	1	2	2	1	1	1	1	1	1	1	1	1	1	1	1	1	1	1	3	2	3	3	3	2	1	1	1	1	1	4	4	4	4	4	4	4	4	2
1	2	1	1	Civil Servant	1	3	2	3	2	1	2	1	2	1	1	1	1	1	1	1	2	1	1	1	1	1	1	1	1	1	1	1	1	1	1	1	1	2	2	1	4	4	4	4	4	4	4	4	2
1	2	1	1	Self employed	3	2	2	2	1	1	2	1	2	1	1	1	1	1	3	1	3	2	1	1	1	1	1	1	1	2	3	3	3	2	2	1	1	1	1	1	4	4	4	4	4	4	4	4	2
1	2	1	1	Self employed	2.5	2	2	2	1	1	2	1	2	3	1	1	1	3	3	1	3	2	1	1	1	1	1	1	1	1	1	1	1	1	1	1	1	1	1	1	4	4	4	4	4	4	4	4	2
1	2	1	1	Self employed	1	2	2	1	0	1	3	1	2	2	2	1	1	2	2	1	1	2	1	1	1	1	1	1	1	1	1	1	1	1	1	1	1	1	1	1	4	4	4	4	4	4	4	4	2
1	1	2	1	Unemployed	29.1	3	1	4	4	1	2	1	1	1	1	1	1	2	2	1	2	2	2	2	2	2	2	3	1	2	2	3	2	3	2	2	1	1	1	1	3	3	3	3	3	3	3	2	2
1	2	2	1	Self employed	1.5	2	2	1	0	1	2	1	2	3	1	1	1	3	1	1	2	2	2	2	2	2	2	2	1	1	1	1	1	1	1	1	1	1	1	1	4	4	4	4	4	4	4	4	2
1	2	2	1	Self employed	1.5	2	2	3	2	1	2	1	2	1	1	1	1	1	1	1	2	1	2	3	2	3	1	3	2	2	3	3	2	3	2	1	1	1	2	1	2	2	1	2	1	1	2	1	1
1	2	2	1	Self employed	1	3	1	1	0	1	2	1	3	1	1	1	1	1	1	1	2	1	1	1	1	1	1	1	1	1	1	1	1	1	1	1	1	1	1	1	4	4	4	4	4	4	4	4	2
1	2	2	1	Civil Servant	1.5	3	2	1	2	1	2	3	1	3	1	1	1	1	1	1	2	1	1	1	1	1	1	1	1	2	2	3	2	1	2	1	1	1	1	1	4	4	4	4	4	4	4	4	2
1	2	2	1	Civil Servant	3	3	2	2	1	1	2	1	2	3	1	1	1	1	1	1	2	2	1	1	1	1	1	1	1	1	1	1	1	1	1	1	1	1	1	1	4	4	4	4	4	4	4	4	2
1	2	1	1	Self employed	3	2	1	4	3	1	3	1	2	3	1	1	2	2	2	1	1	2	2	2	3	3	2	2	2	1	1	1	2	3	2	1	2	1	2	2	1	2	2	1	2	2	3	3	1
1	2	1	1	Self employed	20	3	1	2	2	1	2	1	2	1	1	1	1	1	1	1	2	1	2	1	3	1	1	1	1	1	1	1	1	1	1	1	1	1	1	1	4	3	2	2	22	3	2	2	1
1	2	2	1	Self employed	2.5	3	2	2	1	1	2	1	2	3	1	1	2	1	1	1	2	2	1	1	1	1	2	1	1	3	2	3	3	2	2	2	1	2	1	1	4	3	3	3	4	4	4	4	2
1	2	1	1	Civil Servant	5	3	2	5	6	1	2	2	2	1	1	1	1	1	1	1	2	1	1	1	1	1	1	1	1	1	1	1	1	1	1	1	1	1	1	1	4	4	4	4	4	4	4	4	2
1	2	2	1	Self employed	4	3	2	1	0	1	2	1	2	3	1	1	1	1	1	1	2	2	2	1	2	1	2	1	1	4	3	3	3	4	2	1	1	1	1	1	4	4	4	3	4	3	4	4	2
1	2	2	1	Self employed	2	3	2	3	2	1	2	1	2	1	1	1	1	1	1	1	2	1	1	1	1	1	1	1	1	1	1	1	1	1	1	1	1	1	1	1	4	4	4	4	4	4	4	4	2
1	2	2	1	Self employed	3	3	2	3	2	1	2	2	2	1	1	1	1	1	1	1	2	1	1	1	1	1	1	1	1	1	1	1	1	1	1	1	1	1	1	1	4	4	4	4	4	4	4	4	2
1	2	2	1	Self employed	3	2	2	1	0	1	2	1	1	1	2	1	1	2	1	1	1	2	1	1	1	1	1	1	1	3	2	1	3	2	2	1	1	1	1	1	3	2	3	2	3	2	3	2	1
1	2	2	1	Self employed	3	2	1	3	3	1	1	1	2	3	1	1	1	1	1	1	2	2	2	2	1	1	1	1	1	3	2	3	2	1	2	1	2	1	1	1	3	4	2	3	1	3	1	3	1
2	2	2	1	Self employed	2.5	3	2	1	1	1	2	1	2	2	1	1	1	2	2	1	2	2	1	1	1	1	1	1	1	3	2	3	3	3	2	1	1	1	1	1	4	3	2	2	3	3	2	2	1
1	2	2	1	Self employed	10	3	2	2	1	1	2	1	2	3	1	1	3	1	1	1	2	2	1	1	1	1	1	1	1	3	2	2	2	2	2	1	1	1	1	1	4	3	3	3	4	3	4	3	2
1	2	2	1	Self employed	0.5	3	1	4	3	1	1	1	1	1	1	1	1	1	1	1	1	2	1	2	1	2	1	1	1	1	2	1	2	1	1	1	2	1	1	1	2	1	4	4	4	4	4	4	2
1	2	2	1	Self employed	2.5	2	2	2	1	1	1	1	2	2	1	1	1	1	1	1	2	2	2	2	1	2	1	1	1	3	3	3	2	3	2	1	2	1	3	2	4	4	4	4	4	4	4	4	2
1	2	2	1	Self employed	2.5	3	2	2	1	1	2	2	2	1	1	1	1	1	1	2	1	1	3	3	3	3	3	2	2	3	3	3	3	3	2	1	2	1	2	2	4	4	2	3	3	3	3	3	2
1	2	2	1	Self employed	1.5	2	1	3	3	1	3	1	3	1	1	1	1	1	1	1	2	1	1	1	1	1	1	1	1	1	2	1	2	1	1	1	1	1	1	1	4	4	4	4	4	4	4	4	2
1	2	1	1	Civil Servant	3	3	1	2	3	1	2	1	2	1	1	1	1	1	1	1	2	1	1	1	1	1	1	1	1	1	1	2	1	1	1	1	1	1	1	1	4	4	4	4	4	4	4	4	2
1	2	1	1	Self employed	3	3	1	2	1	1	2	1	2	1	1	1	1	3	3	1	3	2	1	1	1	1	1	1	1	1	2	2	3	3	2	1	1	1	1	1	4	4	4	4	4	4	4	4	2
1	2	2	1	Self employed	1.5	3	1	1	0	1	2	2	2	1	1	1	1	1	1	1	2	1	3	3	2	3	3	2	2	1	2	1	3	3	2	1	3	3	1	2	4	4	4	4	4	4	4	4	2
1	2	2	1	Self employed	0.5	2	1	2	2	1	2	1	2	1	1	1	1	1	1	1	1	2	1	1	1	1	1	1	1	3	2	3	3	3	2	1	2	1	1	1	4	4	4	4	4	4	4	4	2
1	2	2	1	Self employed	4	1	1	4	3	1	2	1	2	1	1	1	1	1	1	1	2	2	1	1	1	1	1	1	1	1	1	1	1	1	1	1	1	1	1	1	4	4	4	4	2	1	2	1	1
1	2	2	1	Self employed	2.5	3	2	1	3	1	2	1	2	1	1	1	1	1	2	1	2	2	2	1	1	1	2	1	1	2	1	3	3	3	2	1	1	3	3	2	4	4	4	4	2	1	1	1	1
1	2	2	1	Self employed	25	2	1	4	3	1	2	1	1	1	1	1	1	1	1	1	1	1	1	1	1	1	1	2	1	2	3	2	3	3	2	1	1	1	1	1	3	2	2	2	1	2	3	2	1
1	2	2	1	Self employed	2	3	2	4	3	1	2	1	2	1	1	1	1	1	1	3	2	2	1	2	1	2	1	1	1	2	3	2	3	3	2	3	2	2	3	2	4	3	2	4	3	3	4	4	2
1	2	2	1	Self employed	4	2	1	3	2	1	2	1	2	1	1	2	1	1	1	1	2	2	1	1	1	1	1	1	1	3	2	3	2	3	2	1	2	3	1	1	4	3	2	3	2	3	2	3	1
1	2	2	1	Self employed	3	3	1	2	1	1	2	1	2	1	2	1	2	1	1	1	2	2	1	1	1	1	1	1	1	3	3	2	3	3	2	1	1	1	1	1	4	4	3	2	2	2	2	1	1
1	2	2	1	Self employed	1	3	1	2	1	1	1	1	2	3	1	1	1	2	1	1	1	2	1	1	1	1	1	1	1	1	1	1	1	1	1	1	1	1	1	1	4	4	4	4	4	4	4	4	2
1	2	2	1	Civil Servant	0.6	3	1	1	1	1	2	2	2	1	1	1	1	1	1	1	2	1	1	1	1	1	1	1	1	1	1	1	1	1	1	1	1	1	1	1	4	4	4	4	4	4	4	4	2
1	2	1	1	Self employed	2.5	2	2	2	1	1	2	1	2	3	1	1	1	3	3	1	3	2	1	1	1	1	1	1	1	1	1	1	1	1	1	1	1	1	1	1	4	4	4	4	4	4	4	4	2
1	2	1	1	Self employed	20	3	1	2	2	1	2	1	2	1	1	1	1	1	1	1	2	1	2	1	3	1	1	1	1	1	1	1	1	1	1	1	1	1	1	1	4	3	2	2	2	3	2	2	1
1	2	2	1	Self employed	2.5	3	2	2	1	1	1	1	2	2	1	1	1	1	1	1	2	2	2	2	1	2	1	1	1	3	3	3	2	3	2	1	2	1	2	2	4	4	4	4	4	4	4	4	2
1	2	1	1	Self employed	2	2	2	2	1	1	2	1	2	1	1	1	1	1	3	1	3	2	1	1	1	1	1	1	1	2	3	3	3	2	2	1	1	1	1	1	4	4	4	4	4	4	4	4	2
1	2	2	1	Self employed	2.5	3	2	2	1	1	2	1	1	1	1	1	3	1	1	1	3	2	1	1	1	1	3	1	1	3	2	3	3	2	2	3	1	3	1	1	4	3	3	4	4	4	4	4	2
1	2	1	1	Self employed	3	2	2	2	1	1	2	1	1	1	2	1	1	2	2	1	1	2	1	1	1	1	1	1	2	1	1	1	1	1	1	1	1	1	1	1	4	4	1	1	2	2	1	1	1
1	2	2	1	Self employed	1.5	3	1	1	0	1	2	2	2	1	1	1	1	1	1	1	2	2	1	2	1	3	3	2	2	1	2	1	3	3	2	1	3	3	1	1	4	4	4	4	4	4	4	4	2
1	2	2	1	Civil Servant	2	3	2	3	2	1	2	2	2	1	1	1	1	1	1	2	1	1	1	1	1	1	1	1	1	1	1	1	1	1	1	1	1	1	1	1	4	4	4	4	4	4	4	4	2
1	2	2	1	Self employed	2.5	2	1	3	2	1	2	1	2	2	1	1	1	1	1	1	2	1	1	1	1	1	1	1	1	2	3	3	2	3	2	1	1	1	1	1	4	4	4	4	4	4	4	4	2
1	2	2	1	Self employed	2	3	2	2	1	1	2	1	2	1	1	1	1	1	1	1	2	1	1	1	1	1	1	1	1	3	3	2	3	2	2	1	1	1	1	1	4	4	4	4	4	4	4	4	2
1	2	2	1	Self employed	4	3	1	2	1	1	2	1	2	2	1	1	2	1	1	1	2	1	1	1	1	1	1	1	1	3	3	3	2	3	2	1	1	1	1	1	4	4	4	4	4	4	4	4	2
3	2	2	1	Self employed	1.7	2	1	3	3	1	2	1	2	1	1	1	1	1	1	1	2	1	1	1	1	1	1	1	1	1	1	1	1	1	1	1	1	1	1	1	4	4	4	4	4	4	4	4	2
1	2	2	1	Self employed	3	2	2	3	2	1	2	1	3	2	1	3	3	3	1	1	1	2	1	2	1	1	2	1	1	1	2	1	2	1	1	1	1	1	1	1	4	4	4	4	4	4	4	4	2
1	2	2	1	Self employed	1.2	2	1	1	3	1	3	1	2	1	1	1	1	1	1	1	2	2	2	1	2	1	1	1	1	1	2	1	1	1	1	1	1	1	1	1	4	4	4	4	4	4	4	4	2
1	2	1	1	Self employed	10	1	1	6	6	1	2	2	1	2	1	1	1	2	2	1	1	2	1	1	1	1	1	1	1	1	1	1	1	1	1	1	1	1	1	1	3	2	3	2	2	3	2	2	1
1	2	2	1	Self employed	25	1	2	1	0	1	3	1	3	1	3	1	1	1	1	1	3	2	1	1	1	1	1	1	1	3	2	3	3	2	2	3	2	3	2	2	4	3	3	2	2	2	2	3	1
1	2	2	1	Self employed	1	2	2	1	1	1	2	1	2	1	1	1	1	1	1	1	2	1	1	1	1	1	1	1	1	2	3	1	1	1	2	1	1	1	1	1	4	4	4	4	4	4	4	4	2
2	2	2	1	Self employed	1	2	1	2	1	1	2	1	2	3	1	1	1	1	1	1	1	2	1	1	1	1	1	1	1	1	1	1	1	1	1	1	1	1	1	1	4	4	4	4	4	4	4	4	2
1	2	2	1	Self employed	2	3	1	2	1	1	2	1	3	3	1	1	1	1	1	1	3	2	1	1	1	1	1	1	1	2	3	2	3	3	2	1	2	3	3	2	4	4	4	4	4	4	4	4	2
1	2	2	1	Unemployed	0.6	2	1	1	0	1	2	1	2	2	1	1	1	1	1	1	2	1	3	2	2	3	3	3	2	3	2	1	2	3	2	1	2	3	3	2	4	4	4	4	4	4	4	4	2
1	2	2	1	Self employed	2.5	3	2	3	2	1	2	1	2	3	1	1	1	1	1	1	1	1	1	1	1	1	1	1	1	3	3	2	3	3	1	1	1	1	1	1	4	4	4	4	4	4	4	4	2
1	2	1	1	Unemployed	2	3	1	1	0	1	2	1	2	1	1	1	1	1	1	1	2	1	1	1	1	1	1	1	1	1	1	1	1	1	1	1	1	1	1	1	4	4	4	4	4	4	4	4	2
1	2	2	1	Self employed	1	2	1	4	3	1	2	1	2	1	1	1	1	1	1	1	2	1	1	1	1	1	1	1	1	1	1	1	1	1	1	1	1	1	1	1	4	4	4	4	4	4	4	4	2
1	2	1	1	Self employed	5	2	1	5	4	1	2	2	1	1	1	1	1	1	1	1	2	1	1	1	1	1	1	1	1	1	1	1	1	1	1	1	1	1	1	1	2	3	1	1	1	1	3	1	1
1	2	2	1	Self employed	3	2	1	2	2	1	2	1	2	2	2	1	2	1	2	1	1	2	3	3	2	2	3	3	2	2	3	3	2	3	2	1	1	1	1	1	4	3	4	4	4	4	4	4	2
1	2	1	1	Self employed	2	3	2	1	1	1	2	1	2	1	1	1	1	1	1	1	2	1	1	1	1	1	1	1	1	1	1	1	1	1	1	1	1	1	1	1	4	4	4	4	4	4	4	4	2
1	2	1	2	Unemployed	2.5	0	1	4	3	1	2	1	1	1	1	1	2	2	2	1	1	2	1	1	1	1	1	1	1	2	3	1	3	3	2	1	1	1	1	1	4	4	4	4	4	4	4	4	2
1	2	2	1	Civil Servant	7.5	3	2	2	1	1	2	2	1	1	1	1	1	1	1	1	1	1	3	3	3	3	3	3	2	2	3	3	2	3	2	3	3	3	2	2	4	4	4	4	4	4	4	4	2
2	2	2	1	Self employed	25	2	1	4	3	1	1	1	2	1	1	1	1	1	1	1	2	2	1	1	1	1	1	1	1	3	2	3	2	3	2	1	1	1	1	1	4	3	4	4	4	4	4	4	2
1	2	1	1	Self employed	4	2	1	2	1	2	1	2	1	2	1	1	1	2	1	1	1	2	3	2	3	3	2	3	2	3	1	3	3	3	2	3	1	1	1	1	4	3	3	3	2	2	2	1	1
1	2	2	1	Self employed	1.5	3	1	3	2	3	3	1	1	2	1	1	1	2	2	1	1	2	2	3	2	3	3	3	2	1	2	1	3	3	2	1	3	3	3	2	4	4	4	4	4	4	4	4	2
1	2	2	1	Unemployed	2.5	3	2	1	1	1	2	1	2	1	1	1	1	1	1	1	2	1	2	2	3	3	2	3	2	2	2	1	3	3	2	1	1	1	1	1	4	4	4	4	4	4	4	4	2
2	2	2	1	Civil Servant	3	2	1	3	2	1	2	1	2	1	1	1	1	1	1	1	2	1	1	1	1	1	1	1	1	1	1	1	1	1	1	1	1	1	1	1	4	4	4	4	4	4	4	4	2
1	2	2	1	Self employed	3.5	3	2	1	1	1	2	1	2	1	1	1	1	1	1	1	2	1	1	1	1	1	1	1	1	1	1	1	1	1	1	1	1	1	1	1	4	4	4	4	4	4	4	4	2
1	2	2	1	Self employed	3.5	2	2	1	0	1	2	1	1	1	1	2	1	3	3	1	3	2	1	2	1	1	1	1	1	2	3	3	3	3	2	1	1	1	1	1	2	3	4	2	3	3	2	1	1
1	2	2	1	Self employed	3	3	1	5	4	1	2	1	2	1	1	1	1	1	1	1	2	1	1	1	1	1	1	1	1	2	3	2	3	3	2	1	1	1	1	1	4	2	4	4	3	4	3	4	2
1	2	1	1	Self employed	8	3	2	6	6	1	2	1	2	1	1	1	1	1	2	1	1	2	2	3	3	3	2	2	2	2	3	33	3	2	2	1	1	1	1	1	4	3	4	4	4	4	4	4	2
1	2	2	1	Self employed	2.5	3	2	2	1	1	2	1	2	3	1	1	2	1	1	1	2	2	1	1	1	1	2	1	1	1	2	3	2	1	2	2	1	2	1	1	4	3	3	4	4	4	4	4	2
1	2	2	1	Self employed	1.5	3	1	1	0	1	2	2	2	1	1	1	1	1	1	1	1	1	3	3	2	3	3	2	2	1	2	1	3	3	2	1	3	3	1	2	4	4	4	4	4	4	4	4	2
1	2	2	1	Self employed	0.5	2	1	2	2	1	2	1	2	1	1	1	1	1	1	1	1	2	1	1	1	1	1	1	1	3	2	3	3	3	2	1	2	1	1	1	4	4	4	4	4	4	4	4	2
1	2	2	1	Civil Servant	2.5	3	2	2	1	1	2	2	2	1	1	1	1	1	1	2	1	1	3	3	3	3	3	3	2	1	2	1	2	2	2	4	4	3	4	2	4	4	3	4	4	3	4	4	2
1	2	1	1	Self employed	2.5	2	2	2	1	1	2	1	2	3	1	1	1	3	3	1	3	2	1	1	1	1	1	1	1	1	1	1	1	1	1	1	1	1	1	1	4	4	4	4	4	4	4	4	2
1	2	1	1	Self employed	2.5	2	2	2	1	1	2	1	2	3	1	1	1	3	3	1	3	2	1	1	1	1	1	1	1	1	1	1	1	1	1	1	1	1	1	1	4	4	4	4	4	4	4	4	2
1	2	2	1	Self employed	1.5	3	1	1	0	1	2	2	2	1	1	1	1	1	1	1	1	1	3	3	2	3	3	2	2	1	2	1	3	3	2	1	3	3	1	2	4	4	4	4	4	4	4	4	2
1	3	2	1	Civil Servant	0.5	3	1	3	2	1	2	1	2	1	1	1	1	1	1	1	2	1	1	1	1	1	1	1	1	2	3	2	3	3	2	1	1	1	1	1	4	4	4	4	4	4	4	4	2
1	2	2	1	Civil Servant	2.5	3	1	2	1	1	2	3	2	1	1	1	2	1	1	1	2	1	1	1	1	1	1	1	1	2	3	3	3	2	2	1	1	1	1	1	4	4	4	4	4	4	4	4	2
1	2	2	3	Self employed	5	3	1	1	0	1	2	2	2	2	1	1	1	1	1	1	2	1	1	1	1	1	1	1	1	2	3	3	2	3	2	1	1	1	1	1	4	4	4	4	4	4	4	4	2
1	2	2	1	Self employed	1.5	3	1	3	2	1	2	1	2	1	1	1	1	1	1	1	2	1	3	3	3	3	3	3	2	3	3	3	33	3	2	3	3	3	3	2	4	4	4	4	4	4	4	4	2
1	2	2	1	Self employed	1	2	1	3	2	1	1	1	1	1	1	1	1	2	1	1	1	1	1	1	1	1	1	1	1	1	1	1	1	1	2	1	1	1	1	1	4	4	4	4	4	4	4	4	2
1	2	2	1	Civil Servant	3	3	1	1	1	1	1	1	2	3	1	1	1	1	1	1	2	1	1	1	1	1	1	1	2	1	2	1	2	1	1	1	1	1	1	1	3	4	4	4	3	4	4	4	2
1	2	2	3	Self employed	1	3	1	2	1	1	3	1	2	1	1	1	1	1	1	2	1	1	1	1	1	1	1	1	1	1	1	1	1	1	1	1	1	1	1	1	4	4	4	4	4	4	4	4	2
1	2	1	1	Self employed	3.5	2	1	5	4	1	1	1	1	1	1	1	1	1	1	1	1	2	2	3	3	2	3	3	2	2	3	3	2	3	2	2	3	3	3	2	4	4	4	4	4	4	4	4	2
1	2	2	1	Self employed	3	3	2	4	3	1	2	1	2	3	3	1	2	1	1	1	1	1	1	1	1	1	1	1	1	1	11	1	1	1	1	1	1	1	1	1	4	4	4	4	4	4	4	4	2
1	2	2	1	Self employed	1	3	2	4	3	1	2	1	2	1	1	1	1	1	1	1	2	1	1	1	1	1	1	1	1	1	1	1	1	1	1	1	2	1	2	1	1	2	2	1	1	2	1	1	1
1	2	2	1	Self employed	6	3	2	1	0	1	2	1	2	1	1	1	1	1	1	1	2	1	1	1	1	1	1	1	1	1	1	1	1	1	1	1	1	1	2	1	4	4	1	4	4	2	2	1	2
1	2	2	1	Self employed	5	3	1	2	2	1	2	2	2	2	1	1	1	1	1	1	2	2	1	1	1	1	1	1	1	1	1	4	4	4	2	1	1	1	1	1	2	3	2	1	1	1	2	2	1
1	2	2	1	Self employed	21	3	2	4	3	1	2	1	2	1	1	1	1	1	1	1	2	1	1	1	1	1	1	1	1	1	1	1	1	1	1	1	2	1	2	1	1	2	2	1	2	2	1	2	1
1	2	1	1	Self employed	0.5	2	2	2	1	1	3	3	2	3	1	1	1	1	1	3	3	2	1	1	1	1	1	1	1	3	2	3	2	2	2	1	1	1	1	1	4	4	4	4	4	4	4	4	2
1	2	2	1	Civil Servant	8	3	2	1	0	1	2	1	2	1	1	1	1	1	1	1	2	1	1	1	2	3	1	1	1	1	3	1	1	1	1	1	1	1	1	1	3	4	1	4	3	2	3	4	2
1	2	1	1	Self employed	3	3	2	1	1	1	2	1	2	1	1	1	1	1	1	1	1	1	1	1	2	2	1	2	1	1	1	1	2	1	1	1	1	1	1	1	3	3	3	3	3	3	3	3	2
1	2	2	1	Self employed	1	2	1	1	0	1	1	1	2	1	1	1	1	1	1	1	2	2	2	2	1	1	1	1	1	2	2	1	1	1	1	1	1	1	1	1	4	4	4	4	4	4	4	4	2
1	2	1	1	Self employed	1	3	2	3	2	1	2	1	1	1	1	1	1	1	1	1	1	2	3	1	1	3	1	3	2	3	3	2	2	2	2	1	1	1	1	1	3	3	3	3	3	3	3	3	1
1	2	1	1	Self employed	1	3	1	1	0	1	2	2	2	1	1	1	1	3	1	1	2	1	2	1	1	1	1	1	1	2	1	1	1	1	1	1	1	1	1	1	1	4	4	4	4	4	4	1	2
1	2	2	1	Civil Servant	6	3	1	1	0	1	2	1	2	1	1	1	1	1	1	1	2	1	2	1	1	1	1	1	1	1	1	1	1	1	1	4	4	4	4	1	4	4	4	4	4	4	4	4	2
1	2	2	1	Self employed	1	3	2	1	0	1	2	1	1	1	1	1	1	1	1	1	1	2	1	1	1	1	1	1	1	1	1	1	1	1	1	1	1	1	1	1	4	4	4	4	4	4	4	4	2
1	2	1	1	Self employed	3	3	1	2	1	1	2	1	2	1	1	1	1	1	1	1	2	1	1	1	1	1	1	1	1	1	1	1	1	1	1	1	1	1	1	1	4	4	4	4	4	4	4	2	2
2	2	1	1	Self employed	3	3	1	1	1	1	2	1	2	1	1	1	1	1	1	1	2	1	4	1	1	1	1	1	1	1	1	1	1	1	1	1	1	1	1	1	4	4	4	4	4	4	4	4	2
1	2	1	1	Self employed	2	3	2	1	1	1	2	3	2	1	1	1	1	1	1	1	2	1	1	1	1	1	1	1	1	1	1	1	1	1	1	1	1	1	1	1	4	4	4	4	4	4	4	4	2
1	2	2	1	Unemployed	4	3	1	1	0	1	2	2	1	1	1	1	1	1	1	1	2	1	1	1	1	1	1	1	1	1	1	1	1	1	1	1	1	1	1	1	4	4	4	4	4	4	4	4	2
1	2	2	1	Civil Servant	1	3	1	1	0	1	2	2	2	1	1	1	1	1	1	1	2	1	1	1	1	1	1	1	1	1	1	1	1	1	1	1	1	1	1	1	4	4	4	4	4	4	4	4	2
1	2	2	1	Self employed	3	3	2	1	0	1	2	2	2	1	1	1	1	2	2	1	2	1	1	1	1	1	1	1	1	1	1	1	1	1	1	1	1	1	1	1	4	4	4	4	4	4	4	4	2
1	2	2	1	Self employed	1	3	1	3	2	1	1	1	1	1	1	1	1	1	2	2	1	2	1	1	1	1	1	1	1	1	1	1	1	1	1	1	1	1	1	1	4	4	4	4	4	4	4	4	2
1	2	2	1	Self employed	3	2	1	2	1	1	2	1	2	1	1	1	1	3	3	1	2	2	1	1	1	1	1	1	1	1	1	1	1	1	1	1	1	1	1	1	4	4	4	4	4	4	4	4	2
1	2	2	3	Self employed	1	2	2	3	2	1	2	1	2	1	1	1	1	1	1	1	2	1	1	1	1	1	1	1	1	1	1	1	1	1	1	1	1	1	1	1	2	3	2	3	3	1	1	1	1
1	2	2	3	Self employed	2	2	2	2	1	1	2	1	3	3	1	1	3	3	1	1	1	2	3	2	3	3	3	3	2	1	2	3	3	2	2	3	2	3	2	1	4	3	4	3	3	3	3	3	2
1	2	2	3	Self employed	2	2	2	2	1	1	2	1	2	1	2	1	2	2	1	2	3	2	1	1	1	1	1	1	1	3	3	3	3	3	2	1	1	1	1	1	1	4	4	4	4	4	4	4	2
2	2	1	1	Self employed	4	2	1	1	0	1	2	2	2	3	1	1	1	1	1	1	1	1	1	1	1	1	1	1	1	1	1	1	1	1	1	1	1	1	1	1	4	4	4	4	4	4	4	4	2
1	2	2	1	Self employed	10	2	2	3	2	1	3	1	2	3	1	1	1	2	1	1	1	2	1	1	1	1	1	1	1	2	3	3	3	2	2	1	1	1	1	1	2	1	3	3	1	1	3	1	1
1	2	2	1	Civil Servant	1	3	1	1	0	1	2	1	1	3	1	1	1	2	1	1	2	2	4	3	4	3	3	4	2	2	4	4	3	4	2	3	3	4	1	2	4	4	4	4	4	4	4	4	2
1	2	2	1	Self employed	5	2	2	3	2	1	2	1	1	1	1	1	1	3	1	1	1	2	1	1	1	1	1	1	1	1	1	1	1	1	1	1	3	1	1	1	4	4	4	4	4	4	4	4	2
1	2	2	1	Self employed	4	2	2	1	0	1	2	1	2	1	1	1	1	1	1	1	2	1	1	1	1	1	1	1	1	1	1	1	1	1	1	1	1	1	1	1	2	1	2	2	2	2	3	2	1
1	2	2	1	Civil Servant	2	3	2	2	1	1	2	2	2	1	1	1	2	2	1	1	2	2	1	1	1	1	1	1	1	3	2	3	3	3	2	1	1	1	1	1	4	4	4	4	4	4	4	4	2
1	3	2	1	Self employed	3	2	2	1	0	1	2	1	2	1	1	1	1	1	1	1	2	1	1	1	1	1	1	1	1	1	1	1	1	1	1	1	1	1	1	1	4	4	4	4	4	4	4	4	2
1	2	2	1	Civil Servant	3	3	1	4	3	1	2	3	2	1	1	1	1	1	1	1	2	1	1	1	1	1	1	1	1	1	1	1	1	1	1	1	1	1	1	1	4	4	4	4	4	4	4	4	2
2	2	1	1	Civil Servant	3	3	2	2	2	1	2	2	2	1	1	1	1	1	1	1	1	1	1	1	1	1	1	1	1	1	1	1	1	1	1	1	1	1	1	1	4	4	4	4	4	4	4	4	2
1	2	2	1	Self employed	2.5	2	2	1	0	1	2	2	2	1	1	1	1	1	1	1	2	1	1	1	1	1	1	1	1	1	1	1	1	1	1	1	1	1	1	1	4	4	4	4	4	4	4	4	2
1	2	2	1	Self employed	3	3	2	1	0	1	3	1	2	3	2	1	1	2	1	1	1	1	1	1	1	1	1	1	1	1	1	1	1	1	1	1	1	1	1	1	4	4	4	4	4	4	4	4	2
1	2	2	1	Civil Servant	2	3	1	1	0	1	2	1	2	1	1	1	1	1	1	1	2	1	3	2	3	3	3	3	2	1	1	2	3	2	2	1	1	1	1	1	4	4	1	1	4	4	4	4	2
1	2	2	1	Civil Servant	1.5	3	2	1	0	1	2	1	2	1	1	1	1	1	1	1	2	1	1	1	1	1	1	1	1	1	1	1	1	1	1	1	1	1	1	1	4	4	4	4	4	4	4	4	2
1	2	2	1	Self employed	2.5	2	2	1	1	1	2	1	2	1	2	1	1	1	1	1	1	2	1	1	1	1	1	1	1	1	1	1	1	1	1	1	1	1	1	1	4	4	4	4	4	4	4	4	2
1	2	2	1	Civil Servant	1.5	3	2	4	6	1	2	1	2	1	1	1	1	1	1	1	2	1	1	1	1	1	1	1	1	1	1	1	1	1	1	4	4	4	4	1	4	4	4	4	4	4	4	4	2
1	2	2	1	Self employed	3	2	1	4	5	1	3	1	1	1	1	1	2	1	1	1	1	2	1	1	1	1	1	1	1	1	1	1	1	1	1	1	1	1	1	1	4	4	4	4	4	4	4	4	2
1	2	2	1	Self employed	4	3	1	1	2	1	1	1	1	1	1	1	2	1	1	1	2	2	1	1	1	1	1	1	1	2	3	2	3	2	2	1	1	1	1	1	4	4	4	4	4	4	4	4	1
1	2	2	1	Civil Servant	2.5	3	1	3	2	1	2	1	2	1	1	1	1	1	3	1	2	1	1	1	1	1	1	1	1	2	3	2	3	2	2	1	1	1	1	1	4	4	4	4	4	4	4	4	2
1	2	2	3	Self employed	2	3	1	1	0	1	2	2	2	1	1	1	1	1	1	1	2	1	1	1	1	1	1	1	1	1	1	1	1	1	1	1	1	1	1	1	4	4	4	4	4	4	4	4	2
5	2	2	1	Civil Servant	1	3	1	4	3	2	1	2	2	1	1	1	1	1	1	1	2	1	1	1	1	1	1	1	1	1	1	1	1	1	1	1	1	1	1	1	4	4	4	4	4	4	4	4	2
1	2	1	2	Self employed	2.5	0	1	4	3	1	2	1	1	2	1	1	2	1	1	1	1	2	1	1	1	1	1	1	1	1	1	1	1	1	1	1	1	1	1	1	4	4	1	1	2	2	3	3	1
1	2	2	1	Civil Servant	0.8	3	2	2	1	1	2	2	2	1	1	1	1	3	1	1	2	1	1	1	1	1	1	1	1	1	1	1	1	1	1	1	1	1	1	1	4	4	4	4	4	4	4	4	2
1	2	1	2	Unemployed	1.8	2	1	1	1	1	2	1	2	1	1	1	1	1	1	1	2	1	1	1	1	1	1	1	1	1	1	1	1	1	1	1	1	1	1	1	4	4	4	4	4	4	4	4	2
1	2	2	1	Civil Servant	1.2	3	2	1	0	1	2	2	2	1	1	1	1	1	1	1	2	1	1	1	1	1	1	2	1	2	3	3	3	3	2	1	1	1	1	1	4	4	1	4	4	4	4	4	2
1	2	2	1	Self employed	1.5	2	2	3	2	1	2	1	2	1	1	1	1	1	1	1	2	1	1	1	1	1	1	1	1	1	1	1	1	1	1	1	1	1	1	1	4	4	4	4	4	4	4	4	2
1	2	1	1	Unemployed	2.8	3	2	1	0	1	2	1	2	1	1	1	1	1	1	1	2	1	1	1	1	1	1	1	1	1	1	1	1	1	1	1	1	1	1	2	4	4	4	4	4	4	4	4	2
1	2	2	1	Self employed	1.88	3	2	2	1	1	2	2	2	1	1	1	1	1	1	1	2	1	1	1	1	1	1	1	1	2	3	3	3	2	2	1	1	1	1	1	4	4	4	4	4	4	4	4	2
1	3	2	1	Civil Servant	0.5	3	1	3	2	1	2	1	2	1	1	1	1	1	1	1	2	1	1	1	1	1	1	1	1	2	3	2	3	3	2	1	1	1	1	1	4	4	4	4	4	4	4	4	2
1	2	2	1	Self employed	3	2	1	3	3	1	1	1	2	3	1	1	1	1	1	1	2	2	2	2	1	1	1	1	1	3	2	3	2	1	2	1	2	1	1	1	3	4	2	3	1	3	1	3	1
2	2	2	1	Self employed	2.5	3	2	1	1	1	2	1	2	2	1	1	1	2	2	1	2	2	1	1	1	1	1	1	1	3	2	3	3	3	2	1	1	1	1	1	4	3	2	2	3	3	2	2	1
1	2	2	1	Self employed	10	3	2	2	1	1	2	1	2	3	1	1	3	1	1	1	2	2	1	1	1	1	1	1	1	3	2	2	2	2	2	1	1	1	1	1	4	3	3	3	4	3	4	3	2
1	2	2	1	Self employed	0.5	3	1	4	3	1	1	1	1	1	1	1	1	1	1	1	1	2	1	2	1	2	1	1	1	1	2	1	2	1	1	1	2	1	1	1	2	1	4	4	4	4	4	4	2
1	2	2	1	Self employed	2.5	2	2	2	1	1	1	1	2	2	1	1	1	1	1	1	2	2	2	2	1	2	1	1	1	3	3	3	2	3	2	1	2	1	3	2	4	4	4	4	4	4	4	4	2
1	2	2	1	Self employed	2.5	3	2	2	1	1	2	2	2	1	1	1	1	1	1	2	1	1	3	3	3	3	3	2	2	3	3	3	3	3	2	1	2	1	2	2	4	4	2	3	3	3	3	3	2
1	2	2	1	Self employed	1.5	2	1	3	3	1	3	1	3	1	1	1	1	1	1	1	2	1	1	1	1	1	1	1	1	1	2	1	2	1	1	1	1	1	1	1	4	4	4	4	4	4	4	4	2
1	2	1	1	Civil Servant	3	3	1	2	3	1	2	1	2	1	1	1	1	1	1	1	2	1	1	1	1	1	1	1	1	1	1	2	1	1	1	1	1	1	1	1	4	4	4	4	4	4	4	4	2
1	2	1	1	Self employed	3	3	1	2	1	1	2	1	2	1	1	1	1	3	3	1	3	2	1	1	1	1	1	1	1	1	2	2	3	3	2	1	1	1	1	1	4	4	4	4	4	4	4	4	2
1	2	2	1	Self employed	1.5	3	1	1	0	1	2	2	2	1	1	1	1	1	1	1	2	1	3	3	2	3	3	2	2	1	2	1	3	3	2	1	3	3	1	2	4	4	4	4	4	4	4	4	2
1	2	2	1	Self employed	0.5	2	1	2	2	1	2	1	2	1	1	1	1	1	1	1	1	2	1	1	1	1	1	1	1	3	2	3	3	3	2	1	2	1	1	1	4	4	4	4	4	4	4	4	2
1	2	2	1	Self employed	4	1	1	4	3	1	2	1	2	1	1	1	1	1	1	1	2	2	1	1	1	1	1	1	1	1	1	1	1	1	1	1	1	1	1	1	4	4	4	4	2	1	2	1	1
1	2	2	1	Self employed	2.5	3	2	1	3	1	2	1	2	1	1	1	1	1	2	1	2	2	2	1	1	1	2	1	1	2	1	3	3	3	2	1	1	3	3	2	4	4	4	4	2	1	1	1	1
1	2	2	1	Self employed	25	2	1	4	3	1	2	1	1	1	1	1	1	1	1	1	1	1	1	1	1	1	1	2	1	2	3	2	3	3	2	1	1	1	1	1	3	2	2	2	1	2	3	2	1
1	2	2	1	Self employed	2	3	2	4	3	1	2	1	2	1	1	1	1	1	1	3	2	2	1	2	1	2	1	1	1	2	3	2	3	3	2	3	2	2	3	2	4	3	2	4	3	3	4	4	2
1	2	2	1	Self employed	4	2	1	3	2	1	2	1	2	1	1	2	1	1	1	1	2	2	1	1	1	1	1	1	1	3	2	3	2	3	2	1	2	3	1	1	4	3	2	3	2	3	2	3	1
1	2	2	1	Self employed	3	3	1	2	1	1	2	1	2	1	2	1	2	1	1	1	2	2	1	1	1	1	1	1	1	3	3	2	3	3	2	1	1	1	1	1	4	4	3	2	2	2	2	1	1
1	2	2	1	Self employed	1	3	1	2	1	1	1	1	2	3	1	1	1	2	1	1	1	2	1	1	1	1	1	1	1	1	1	1	1	1	1	1	1	1	1	1	4	4	4	4	4	4	4	4	2
1	2	2	1	Civil Servant	0.6	3	1	1	1	1	2	2	2	1	1	1	1	1	1	1	2	1	1	1	1	1	1	1	1	1	1	1	1	1	1	1	1	1	1	1	4	4	4	4	4	4	4	4	2
1	2	1	1	Self employed	2.5	2	2	2	1	1	2	1	2	3	1	1	1	3	3	1	3	2	1	1	1	1	1	1	1	1	1	1	1	1	1	1	1	1	1	1	4	4	4	4	4	4	4	4	2
1	2	1	1	Self employed	20	3	1	2	2	1	2	1	2	1	1	1	1	1	1	1	2	1	2	1	3	1	1	1	1	1	1	1	1	1	1	1	1	1	1	1	4	3	2	2	2	3	2	2	1
1	2	2	1	Self employed	2.5	3	2	2	1	1	1	1	2	2	1	1	1	1	1	1	2	2	2	2	1	2	1	1	1	3	3	3	2	3	2	1	2	1	2	2	4	4	4	4	4	4	4	4	2
1	2	1	1	Self employed	2	2	2	2	1	1	2	1	2	1	1	1	1	1	3	1	3	2	1	1	1	1	1	1	1	2	3	3	3	2	2	1	1	1	1	1	4	4	4	4	4	4	4	4	2
1	2	2	1	Self employed	2.5	3	2	2	1	1	2	1	1	1	1	1	3	1	1	1	3	2	1	1	1	1	3	1	1	3	2	3	3	2	2	3	1	3	1	1	4	3	3	4	4	4	4	4	2
1	2	1	1	Self employed	3	2	2	2	1	1	2	1	1	1	2	1	1	2	2	1	1	2	1	1	1	1	1	1	2	1	1	1	1	1	1	1	1	1	1	1	4	4	1	1	2	2	1	1	1
1	2	2	1	Self employed	1.5	3	1	1	0	1	2	2	2	1	1	1	1	1	1	1	2	2	1	2	1	3	3	2	2	1	2	1	3	3	2	1	3	3	1	1	4	4	4	4	4	4	4	4	2
1	2	2	1	Civil Servant	2	3	2	3	2	1	2	2	2	1	1	1	1	1	1	2	1	1	1	1	1	1	1	1	1	1	1	1	1	1	1	1	1	1	1	1	4	4	4	4	4	4	4	4	2
1	2	2	1	Self employed	2.5	2	1	3	2	1	2	1	2	2	1	1	1	1	1	1	2	1	1	1	1	1	1	1	1	2	3	3	2	3	2	1	1	1	1	1	4	4	4	4	4	4	4	4	2
1	2	2	1	Self employed	2	3	2	2	1	1	2	1	2	1	1	1	1	1	1	1	2	1	1	1	1	1	1	1	1	3	3	2	3	2	2	1	1	1	1	1	4	4	4	4	4	4	4	4	2
1	2	2	1	Self employed	4	3	1	2	1	1	2	1	2	2	1	1	2	1	1	1	2	1	1	1	1	1	1	1	1	3	3	3	2	3	2	1	1	1	1	1	4	4	4	4	4	4	4	4	2
3	2	2	1	Self employed	1.7	2	1	3	3	1	2	1	2	1	1	1	1	1	1	1	2	1	1	1	1	1	1	1	1	1	1	1	1	1	1	1	1	1	1	1	4	4	4	4	4	4	4	4	2
1	2	2	1	Self employed	3	2	2	3	2	1	2	1	3	2	1	3	3	3	1	1	1	2	1	2	1	1	2	1	1	1	2	1	2	1	1	1	1	1	1	1	4	4	4	4	4	4	4	4	2
1	2	2	1	Self employed	1.2	2	1	1	3	1	3	1	2	1	1	1	1	1	1	1	2	2	2	1	2	1	1	1	1	1	2	1	1	1	1	1	1	1	1	1	4	4	4	4	4	4	4	4	2
1	2	1	1	Self employed	10	1	1	6	6	1	2	2	1	2	1	1	1	2	2	1	1	2	1	1	1	1	1	1	1	1	1	1	1	1	1	1	1	1	1	1	3	2	3	2	2	3	2	2	1
1	2	2	1	Self employed	25	1	2	1	0	1	3	1	3	1	3	1	1	1	1	1	3	2	1	1	1	1	1	1	1	3	2	3	3	2	2	3	2	3	2	2	4	3	3	2	2	2	2	3	1
1	2	2	1	Self employed	1	2	2	1	1	1	2	1	2	1	1	1	1	1	1	1	2	1	1	1	1	1	1	1	1	2	3	1	1	1	2	1	1	1	1	1	4	4	4	4	4	4	4	4	2
2	2	2	1	Self employed	1	2	1	2	1	1	2	1	2	3	1	1	1	1	1	1	1	2	1	1	1	1	1	1	1	1	1	1	1	1	1	1	1	1	1	1	4	4	4	4	4	4	4	4	2
1	2	2	1	Self employed	2	3	1	2	1	1	2	1	3	3	1	1	1	1	1	1	3	2	1	1	1	1	1	1	1	2	3	2	3	3	2	1	2	3	3	2	4	4	4	4	4	4	4	4	2
1	2	2	1	Unemployed	0.6	2	1	1	0	1	2	1	2	2	1	1	1	1	1	1	2	1	3	2	2	3	3	3	2	3	2	1	2	3	2	1	2	3	3	2	4	4	4	4	4	4	4	4	2
1	2	2	1	Self employed	2.5	3	2	3	2	1	2	1	2	3	1	1	1	1	1	1	1	1	1	1	1	1	1	1	1	3	3	2	3	3	1	1	1	1	1	1	4	4	4	4	4	4	4	4	2
1	2	1	1	Unemployed	2	3	1	1	0	1	2	1	2	1	1	1	1	1	1	1	2	1	1	1	1	1	1	1	1	1	1	1	1	1	1	1	1	1	1	1	4	4	4	4	4	4	4	4	2
1	2	2	1	Self employed	1	2	1	4	3	1	2	1	2	1	1	1	1	1	1	1	2	1	1	1	1	1	1	1	1	1	1	1	1	1	1	1	1	1	1	1	4	4	4	4	4	4	4	4	2
1	2	1	1	Self employed	5	2	1	5	4	1	2	2	1	1	1	1	1	1	1	1	2	1	1	1	1	1	1	1	1	1	1	1	1	1	1	1	1	1	1	1	2	3	1	1	1	1	3	1	1
1	2	2	1	Self employed	3	2	1	2	2	1	2	1	2	2	2	1	2	1	2	1	1	2	3	3	2	2	3	3	2	2	3	3	2	3	2	1	1	1	1	1	4	3	4	4	4	4	4	4	2
1	2	1	1	Self employed	2	3	2	1	1	1	2	1	2	1	1	1	1	1	1	1	2	1	1	1	1	1	1	1	1	1	1	1	1	1	1	1	1	1	1	1	4	4	4	4	4	4	4	4	2
1	2	1	2	Unemployed	2.5	0	1	4	3	1	2	1	1	1	1	1	2	2	2	1	1	2	1	1	1	1	1	1	1	2	3	1	3	3	2	1	1	1	1	1	4	4	4	4	4	4	4	4	2
1	2	2	1	Civil Servant	7.5	3	2	2	1	1	2	2	1	1	1	1	1	1	1	1	1	1	3	3	3	3	3	3	2	2	3	3	2	3	2	3	3	3	2	2	4	4	4	4	4	4	4	4	2
2	2	2	1	Self employed	25	2	1	4	3	1	1	1	2	1	1	1	1	1	1	1	2	2	1	1	1	1	1	1	1	3	2	3	2	3	2	1	1	1	1	1	4	3	4	4	4	4	4	4	2
1	2	1	1	Self employed	4	2	1	2	1	2	1	2	1	2	1	1	1	2	1	1	1	2	3	2	3	3	2	3	2	3	1	3	3	3	2	3	1	1	1	1	4	3	3	3	2	2	2	1	1
1	2	2	1	Self employed	1.5	3	1	3	2	3	3	1	1	2	1	1	1	2	2	1	1	2	2	3	2	3	3	3	2	1	2	1	3	3	2	1	3	3	3	2	4	4	4	4	4	4	4	4	2
1	2	2	1	Unemployed	2.5	3	2	1	1	1	2	1	2	1	1	1	1	1	1	1	2	1	2	2	3	3	2	3	2	2	2	1	3	3	2	1	1	1	1	1	4	4	4	4	4	4	4	4	2
2	2	2	1	Civil Servant	3	2	1	3	2	1	2	1	2	1	1	1	1	1	1	1	2	1	1	1	1	1	1	1	1	1	1	1	1	1	1	1	1	1	1	1	4	4	4	4	4	4	4	4	2
1	2	2	1	Self employed	3.5	3	2	1	1	1	2	1	2	1	1	1	1	1	1	1	2	1	1	1	1	1	1	1	1	1	1	1	1	1	1	1	1	1	1	1	4	4	4	4	4	4	4	4	2
1	2	2	1	Self employed	3.5	2	2	1	0	1	2	1	1	1	1	2	1	3	3	1	3	2	1	2	1	1	1	1	1	2	3	3	3	3	2	1	1	1	1	1	2	3	4	2	3	3	2	1	1
1	2	2	1	Self employed	3	3	1	5	4	1	2	1	2	1	1	1	1	1	1	1	2	1	1	1	1	1	1	1	1	2	3	2	3	3	2	1	1	1	1	1	4	2	4	4	3	4	3	4	2
1	2	1	1	Self employed	8	3	2	6	6	1	2	1	2	1	1	1	1	1	2	1	1	2	2	3	3	3	2	2	2	2	3	33	3	2	2	1	1	1	1	1	4	3	4	4	4	4	4	4	2
1	2	2	1	Self employed	2.5	3	2	2	1	1	2	1	2	3	1	1	2	1	1	1	2	2	1	1	1	1	2	1	1	1	2	3	2	1	2	2	1	2	1	1	4	3	3	4	4	4	4	4	2
1	2	2	1	Self employed	1.5	3	1	1	0	1	2	2	2	1	1	1	1	1	1	1	1	1	3	3	2	3	3	2	2	1	2	1	3	3	2	1	3	3	1	2	4	4	4	4	4	4	4	4	2
1	2	2	1	Self employed	0.5	2	1	2	2	1	2	1	2	1	1	1	1	1	1	1	1	2	1	1	1	1	1	1	1	3	2	3	3	3	2	1	2	1	1	1	4	4	4	4	4	4	4	4	2
1	2	2	1	Civil Servant	2.5	3	2	2	1	1	2	2	2	1	1	1	1	1	1	2	1	1	3	3	3	3	3	3	2	1	2	1	2	2	2	4	4	3	4	2	4	4	3	4	4	3	4	4	2
1	2	1	1	Self employed	2.5	2	2	2	1	1	2	1	2	3	1	1	1	3	3	1	3	2	1	1	1	1	1	1	1	1	1	1	1	1	1	1	1	1	1	1	4	4	4	4	4	4	4	4	2
1	2	2	3	Self employed	2	2	2	2	1	1	2	1	3	3	1	1	3	3	1	1	1	2	3	2	3	3	3	3	2	1	2	3	3	2	2	3	2	3	2	1	4	3	4	3	3	3	3	3	2
1	2	2	3	Self employed	2	2	2	2	1	1	2	1	2	1	2	1	2	2	1	2	3	2	1	1	1	1	1	1	1	3	3	3	3	3	2	1	1	1	1	1	1	4	4	4	4	4	4	4	2
2	2	1	1	Self employed	4	2	1	1	0	1	2	2	2	3	1	1	1	1	1	1	1	1	1	1	1	1	1	1	1	1	1	1	1	1	1	1	1	1	1	1	4	4	4	4	4	4	4	4	2
1	2	2	1	Self employed	10	2	2	3	2	1	3	1	2	3	1	1	1	2	1	1	1	2	1	1	1	1	1	1	1	2	3	3	3	2	2	1	1	1	1	1	2	1	3	3	1	1	3	1	1
1	2	2	1	Civil Servant	1	3	1	1	0	1	2	1	1	3	1	1	1	2	1	1	2	2	4	3	4	3	3	4	2	2	4	4	3	4	2	3	3	4	1	2	4	4	4	4	4	4	4	4	2
1	2	2	1	Self employed	5	2	2	3	2	1	2	1	1	1	1	1	1	3	1	1	1	2	1	1	1	1	1	1	1	1	1	1	1	1	1	1	3	1	1	1	4	4	4	4	4	4	4	4	2
1	2	2	1	Self employed	4	2	2	1	0	1	2	1	2	1	1	1	1	1	1	1	2	1	1	1	1	1	1	1	1	1	1	1	1	1	1	1	1	1	1	1	2	1	2	2	2	2	3	2	1
1	2	2	1	Civil Servant	2	3	2	2	1	1	2	2	2	1	1	1	2	2	1	1	2	2	1	1	1	1	1	1	1	3	2	3	3	3	2	1	1	1	1	1	4	4	4	4	4	4	4	4	2
1	3	2	1	Self employed	3	2	2	1	0	1	2	1	2	1	1	1	1	1	1	1	2	1	1	1	1	1	1	1	1	1	1	1	1	1	1	1	1	1	1	1	4	4	4	4	4	4	4	4	2
1	2	2	1	Civil Servant	3	3	1	4	3	1	2	3	2	1	1	1	1	1	1	1	2	1	1	1	1	1	1	1	1	1	1	1	1	1	1	1	1	1	1	1	4	4	4	4	4	4	4	4	2
1	2	2	1	Civil Servant	1	3	2	3	2	1	2	2	2	1	1	1	1	1	1	1	2	1	1	1	1	1	1	1	1	1	1	1	1	1	1	1	1	1	1	1	4	4	4	4	4	4	4	4	2
3	2	2	1	Civil Servant	2	3	2	1	3	1	2	1	1	1	1	1	1	1	1	1	2	1	1	1	1	1	1	1	1	1	1	1	1	1	1	1	1	1	1	1	4	4	4	4	4	4	4	4	2
1	2	2	1	Self employed	1	3	1	1	0	1	3	1	2	1	1	1	1	1	1	1	2	1	1	1	1	1	1	1	1	4	3	3	3	4	1	1	1	1	1	1	4	4	4	3	4	4	4	3	2
1	2	2	1	Self employed	1	2	2	2	1	1	3	1	3	1	1	1	1	3	3	1	1	2	1	1	1	1	1	1	1	2	1	1	2	1	2	1	1	1	1	1	4	4	4	4	4	4	4	4	2
1	2	2	1	Self employed	10	2	1	3	2	1	3	1	1	1	1	1	1	1	2	2	3	2	1	1	1	1	1	1	1	3	2	3	2	3	1	1	1	1	1	1	1	2	1	3	1	1	1	1	1
1	2	2	1	Civil Servant	2.5	3	2	2	2	1	2	3	2	2	2	3	3	1	1	1	2	2	2	3	4	3	4	4	2	2	3	3	4	2	2	1	3	4	3	2	4	4	4	4	4	4	4	4	2
1	2	2	1	Civil Servant	2.5	3	1	2	2	1	2	3	2	2	2	3	3	1	1	1	2	2	1	3	3	2	3	3	2	3	3	2	3	2	2	2	3	3	1	2	4	4	4	4	4	4	4	4	2
1	2	2	1	Self employed	4	3	2	1	1	1	2	1	2	1	1	1	1	2	1	1	1	2	1	1	1	1	1	1	1	1	3	3	3	2	2	1	1	1	1	1	2	3	3	2	2	2	2	3	1
2	2	2	1	Self employed	6	2	2	2	1	1	2	1	1	1	1	1	1	1	2	1	3	2	1	1	1	1	1	1	1	1	1	1	1	1	1	1	1	1	1	1	3	1	3	1	3	4	4	1	1
1	2	2	1	Self employed	0.2	1	1	6	5	1	2	1	2	3	1	1	1	1	1	1	3	1	1	1	1	1	1	1	1	1	1	1	1	1	1	1	1	1	1	1	4	4	4	4	4	4	4	4	2
1	2	1	1	Self employed	8	2	2	3	2	1	2	1	2	1	2	2	2	2	1	1	2	2	1	1	1	1	1	1	1	3	2	3	3	3	2	1	1	1	1	1	2	2	3	1	3	3	3	3	1
3	3	2	1	Unemployed	1	0	1	1	1	1	3	1	3	2	2	1	1	1	1	1	1	2	1	1	1	1	1	1	1	1	1	1	1	1	1	1	1	1	1	1	4	4	4	4	4	4	4	4	2
1	2	2	1	Self employed	2	3	1	1	0	1	3	1	1	1	1	1	1	1	1	1	1	2	1	1	1	1	1	1	1	1	1	1	1	1	1	1	1	1	1	1	4	4	4	4	4	4	4	4	2
1	1	2	1	Civil Servant	3	3	2	1	0	1	2	2	2	1	1	1	2	2	1	1	2	2	3	1	1	2	1	1	1	1	1	1	1	1	1	1	1	1	1	1	4	4	4	4	4	4	4	4	2
3	2	2	1	Self employed	3	2	1	1	1	1	3	1	3	1	1	1	1	1	1	1	1	1	1	1	1	1	1	1	1	3	2	3	2	3	2	1	1	1	1	1	4	4	4	4	4	4	4	4	2
5	2	2	1	Self employed	2	3	2	3	1	3	1	1	1	1	1	1	1	1	1	1	1	2	1	1	1	1	1	1	1	1	1	1	1	1	1	1	1	1	1	1	1	2	3	3	3	2	3	2	1
1	2	2	1	Self employed	3	3	2	4	3	1	3	1	3	1	1	1	1	1	1	1	2	1	1	1	1	1	1	1	1	3	2	2	2	2	2	1	1	1	1	1	4	4	4	4	4	4	4	4	2
1	2	2	1	Self employed	1	3	1	1	0	1	2	1	2	2	1	1	1	2	2	1	2	2	1	1	1	1	1	1	1	1	1	1	1	1	1	1	1	1	1	1	4	4	4	4	4	4	4	4	2
1	2	2	1	Self employed	4	2	1	2	1	1	3	1	2	2	1	1	1	1	1	1	2	1	3	3	2	3	3	2	2	3	2	4	2	3	2	1	1	1	1	1	4	4	4	4	4	4	4	4	2
1	2	2	1	Self employed	4	3	1	2	1	1	2	1	2	3	1	1	1	1	1	1	2	1	2	2	2	2	2	2	1	1	1	1	1	1	1	1	1	1	1	1	4	4	4	4	4	4	4	4	2
1	2	2	1	Civil Servant	1	3	1	4	3	1	2	1	2	1	1	1	1	1	1	1	2	1	1	1	1	1	1	1	1	1	1	1	1	1	1	1	1	1	1	1	4	4	4	4	4	4	4	4	2
1	2	2	1	Self employed	1.5	3	2	3	2	1	2	1	2	3	1	1	1	1	1	1	1	2	1	1	1	1	1	1	1	2	3	1	3	3	2	1	1	1	1	1	4	4	4	4	4	4	4	4	2
1	2	2	1	Self employed	1	3	1	3	2	1	1	1	2	2	1	1	1	1	1	1	1	1	1	1	1	1	1	1	1	3	2	3	3	3	2	1	1	1	1	1	4	4	4	4	4	4	4	4	2
1	2	1	1	Civil Servant	1	3	2	3	2	1	2	1	2	1	1	1	1	1	1	1	2	1	1	1	1	1	1	1	1	1	1	1	1	1	1	1	1	2	2	1	4	4	4	4	4	4	4	4	2
1	2	1	1	Self employed	3	2	2	2	1	1	2	1	2	1	1	1	1	1	3	1	3	2	1	1	1	1	1	1	1	2	3	3	3	2	2	1	1	1	1	1	4	4	4	4	4	4	4	4	2
1	2	1	1	Self employed	2.5	2	2	2	1	1	2	1	2	3	1	1	1	3	3	1	3	2	1	1	1	1	1	1	1	1	1	1	1	1	1	1	1	1	1	1	4	4	4	4	4	4	4	4	2
1	2	1	1	Self employed	1	2	2	1	0	1	3	1	2	2	2	1	1	2	2	1	1	2	1	1	1	1	1	1	1	1	1	1	1	1	1	1	1	1	1	1	4	4	4	4	4	4	4	4	2
1	1	2	1	Unemployed	29.1	3	1	4	4	1	2	1	1	1	1	1	1	2	2	1	2	2	2	2	2	2	2	3	1	2	2	3	2	3	2	2	1	1	1	1	3	3	3	3	3	3	3	2	2
1	2	2	1	Self employed	1.5	2	2	1	0	1	2	1	2	3	1	1	1	3	1	1	2	2	2	2	2	2	2	2	1	1	1	1	1	1	1	1	1	1	1	1	4	4	4	4	4	4	4	4	2
1	2	2	1	Self employed	1.5	2	2	3	2	1	2	1	2	1	1	1	1	1	1	1	2	1	2	3	2	3	1	3	2	2	3	3	2	3	2	1	1	1	2	1	2	2	1	2	1	1	2	1	1
1	2	2	1	Self employed	1	3	1	1	0	1	2	1	3	1	1	1	1	1	1	1	2	1	1	1	1	1	1	1	1	1	1	1	1	1	1	1	1	1	1	1	4	4	4	4	4	4	4	4	2
1	2	2	1	Civil Servant	1.5	3	2	1	2	1	2	3	1	3	1	1	1	1	1	1	2	1	1	1	1	1	1	1	1	2	2	3	2	1	2	1	1	1	1	1	4	4	4	4	4	4	4	4	2
2	2	1	1	Civil Servant	3	3	2	2	2	1	2	2	2	1	1	1	1	1	1	1	1	1	1	1	1	1	1	1	1	1	1	1	1	1	1	1	1	1	1	1	4	4	4	4	4	4	4	4	2
1	2	2	1	Self employed	2.5	2	2	1	0	1	2	2	2	1	1	1	1	1	1	1	2	1	1	1	1	1	1	1	1	1	1	1	1	1	1	1	1	1	1	1	4	4	4	4	4	4	4	4	2
1	2	2	1	Self employed	3	3	2	1	0	1	3	1	2	3	2	1	1	2	1	1	1	1	1	1	1	1	1	1	1	1	1	1	1	1	1	1	1	1	1	1	4	4	4	4	4	4	4	4	2
1	2	2	1	Civil Servant	2	3	1	1	0	1	2	1	2	1	1	1	1	1	1	1	2	1	3	2	3	3	3	3	2	1	1	2	3	2	2	1	1	1	1	1	4	4	1	1	4	4	4	4	2
1	2	2	1	Civil Servant	1.5	3	2	1	0	1	2	1	2	1	1	1	1	1	1	1	2	1	1	1	1	1	1	1	1	1	1	1	1	1	1	1	1	1	1	1	4	4	4	4	4	4	4	4	2
1	2	2	1	Self employed	2.5	2	2	1	1	1	2	1	2	1	2	1	1	1	1	1	1	2	1	1	1	1	1	1	1	1	1	1	1	1	1	1	1	1	1	1	4	4	4	4	4	4	4	4	2
1	2	2	1	Civil Servant	1.5	3	2	4	6	1	2	1	2	1	1	1	1	1	1	1	2	1	1	1	1	1	1	1	1	1	1	1	1	1	1	4	4	4	4	1	4	4	4	4	4	4	4	4	2
1	2	2	1	Self employed	3	2	1	4	5	1	3	1	1	1	1	1	2	1	1	1	1	2	1	1	1	1	1	1	1	1	1	1	1	1	1	1	1	1	1	1	4	4	4	4	4	4	4	4	2
1	2	2	1	Self employed	4	3	1	1	2	1	1	1	1	1	1	1	2	1	1	1	2	2	1	1	1	1	1	1	1	2	3	2	3	2	2	1	1	1	1	1	4	4	4	4	4	4	4	4	1
1	2	2	1	Civil Servant	2.5	3	1	3	2	1	2	1	2	1	1	1	1	1	3	1	2	1	1	1	1	1	1	1	1	2	3	2	3	2	2	1	1	1	1	1	4	4	4	4	4	4	4	4	2
1	2	2	3	Self employed	2	3	1	1	0	1	2	2	2	1	1	1	1	1	1	1	2	1	1	1	1	1	1	1	1	1	1	1	1	1	1	1	1	1	1	1	4	4	4	4	4	4	4	4	2
5	2	2	1	Civil Servant	1	3	1	4	3	2	1	2	2	1	1	1	1	1	1	1	2	1	1	1	1	1	1	1	1	1	1	1	1	1	1	1	1	1	1	1	4	4	4	4	4	4	4	4	2
1	2	1	2	Self employed	2.5	0	1	4	3	1	2	1	1	2	1	1	2	1	1	1	1	2	1	1	1	1	1	1	1	1	1	1	1	1	1	1	1	1	1	1	4	4	1	1	2	2	3	3	1
1	2	2	1	Civil Servant	0.8	3	2	2	1	1	2	2	2	1	1	1	1	3	1	1	2	1	1	1	1	1	1	1	1	1	1	1	1	1	1	1	1	1	1	1	4	4	4	4	4	4	4	4	2
1	2	1	2	Unemployed	1.8	2	1	1	1	1	2	1	2	1	1	1	1	1	1	1	2	1	1	1	1	1	1	1	1	1	1	1	1	1	1	1	1	1	1	1	4	4	4	4	4	4	4	4	2
1	2	2	1	Civil Servant	1.2	3	2	1	0	1	2	2	2	1	1	1	1	1	1	1	2	1	1	1	1	1	1	2	1	2	3	3	3	3	2	1	1	1	1	1	4	4	1	4	4	4	4	4	2
1	2	2	1	Self employed	1.5	2	2	3	2	1	2	1	2	1	1	1	1	1	1	1	2	1	1	1	1	1	1	1	1	1	1	1	1	1	1	1	1	1	1	1	4	4	4	4	4	4	4	4	2
1	2	1	1	Unemployed	2.8	3	2	1	0	1	2	1	2	1	1	1	1	1	1	1	2	1	1	1	1	1	1	1	1	1	1	1	1	1	1	1	1	1	1	2	4	4	4	4	4	4	4	4	2
1	2	2	1	Self employed	1.88	3	2	2	1	1	2	2	2	1	1	1	1	1	1	1	2	1	1	1	1	1	1	1	1	2	3	3	3	2	2	1	1	1	1	1	4	4	4	4	4	4	4	4	2
1	3	2	1	Civil Servant	0.5	3	1	3	2	1	2	1	2	1	1	1	1	1	1	1	2	1	1	1	1	1	1	1	1	2	3	2	3	3	2	1	1	1	1	1	4	4	4	4	4	4	4	4	2
1	2	2	1	Civil Servant	2.5	3	1	2	1	1	2	3	2	1	1	1	2	1	1	1	2	1	1	1	1	1	1	1	1	2	3	3	3	2	2	1	1	1	1	1	4	4	4	4	4	4	4	4	2
1	2	2	3	Self employed	5	3	1	1	0	1	2	2	2	2	1	1	1	1	1	1	2	1	1	1	1	1	1	1	1	2	3	3	2	3	2	1	1	1	1	1	4	4	4	4	4	4	4	4	2
1	2	2	1	Self employed	1.5	3	1	3	2	1	2	1	2	1	1	1	1	1	1	1	2	1	3	3	3	3	3	3	2	3	3	3	33	3	2	3	3	3	3	2	4	4	4	4	4	4	4	4	2
1	2	2	1	Self employed	1	2	1	3	2	1	1	1	1	1	1	1	1	2	1	1	1	1	1	1	1	1	1	1	1	1	1	1	1	1	2	1	1	1	1	1	4	4	4	4	4	4	4	4	2
[truncated: 63 more columns]
